# Supplementary material for: Non-Pharmacological Interventions on Pain in Amyotrophic Lateral Sclerosis Patients: A Systematic Review and Meta-Analysis
Source: Healthcare (Basel). 2024 Apr 1;12(7):770. doi: 10.3390/healthcare12070770 (PMC11011838; doi:10.3390/healthcare12070770)
Supplement: Supplementary file 1 [file healthcare-12-00770-s001.zip]

Archive with 1 entries (1 files):
- healthcare-2903315-supplementary.pdf
